# Supplementary material for: Diversity and transmission of Aleutian mink disease virus in feral and farmed American mink and native mustelids
Source: Virus Evol. 2021 Aug 28;7(2):veab075. doi: 10.1093/ve/veab075 (PMC8449508; doi:10.1093/ve/veab075)
Supplement: veab075_Supp [file veab075_supp.zip]

Archive with 7 entries (7 files):
- Fig. S1.pdf
- Fig. S2.pdf
- Fig. S3.pptx
- Fig. S4.png
- Fig. S5.pdf
- Fig. S6.pdf
- Supplementary_tables.xlsx
