# Supplementary material for: Diversity and transmission of Aleutian mink disease virus in feral and farmed American mink and native mustelids
Source: Virus Evol. 2021 Aug 28;7(2):veab075. doi: 10.1093/ve/veab075 (PMC8449508; doi:10.1093/ve/veab075)
Supplement: veab075_Supp [file veab075_supp.zip › Supplementary_tables.xlsx]

## Sheet: S1
Table S1. Detailed information about the samples
Sample id	Species	Year	Gender	Site	Region	ELISA	pan-AMDV-PCR	pan-AMDO-PCR	GenBank id	GenBank accession number
1	N. Vison	2009	Female	Farm	Northwest	+	+	+
3	N. Vison	2009	Female	Farm	Northwest	+	+	-	3/NV/Farm/2009	MZ127139
4	N. Vison	2009	Female	Farm	Northwest	+	+	+
5	N. Vison	2009	Female	Farm	Northwest	+	+	+	5/NV/Farm/2009	MZ127020, MZ127140
6	N. Vison	2009	Female	Farm	Northwest	+	+	+	6/NV/Farm/2009	MZ127040, MZ127141
9	N. Vison	2009	Male	Farm	Northwest	+	+	+	9/NV/Farm/2009	MZ127065, MZ127142
10	N. Vison	2009	Male	Farm	Northwest	+	+	+
11	N. Vison	2009	Male	Farm	Northwest	+	+	+	11/NV/Farm/2009	MZ126977, MZ127143, MZ127162
13	N. Vison	2009	Male	Farm	Northwest	+	+	+
14	N. Vison	2009	Male	Farm	Northwest	+	+	+
15	N. Vison	2009	Male	Farm	Northwest	+	+	+	15/NV/Farm/2009	MZ127144
25	N. Vison	2007	Female	WMNP	West	+	+	+	25/NV/WMNP/2007	MZ127005, MZ127145
52	N. Vison	2008	Male	WMNP	West	+	+	+	52/NV/WMNP/2008	MZ127015, MZ127146
60	N. Vison	2010	Male	DPN	West	+	+	+	60/NV/DPN/2010	MZ127024, MZ127076
65	N. Vison	2010	Female	DPN	West	+	+	+	65/NV/DPN/2010	MZ127033, MZ127077
92	N. Vison	2009	Male	BNP	East	+	+	+	92/NV/BNP/2009	MZ127055, MZ127079
96	N. Vison	2009	Female	BNP	East	+	+	+	96/NV/BNP/2009	MZ127056
97	N. Vison	2009	Female	BNP	East	+	+	+	97/NV/BNP/2009	MZ127060
107	N. Vison	2010	Male	WMNP	West	+	+	+	107/NV/WMNP/2010	MZ126969, MZ127147
111	N. Vison	2010	Male	WMNP	West	+	+	+	111/NV/WMNP/2010	MZ126971, MZ127148
120	N. Vison	2010	Male	BNP	East	+	+	+	120/NV/BNP/2010	MZ127080
121	N. Vison	2010	Male	BNP	East	+	+	+	121/NV/BNP/2010	MZ126981
128	N. Vison	2009	Male	BPF	East	+	+	+	128/NV/BPF/2009	MZ126984, MZ127149
138	N. Vison	2010	Female	NNP	East	+	+	+
158	N. Vison	2010	Male	DPN	West	+	+	+	158/NV/DPN/2010	MZ126993, MZ127083, MZ127161
160	N. Vison	2011	Male	BNP	East	+	+	+	160/NV/BNP/2011	MZ126994, MZ127084
171	N. Vison	2010	Male	BNP	East	+	+	+	171/NV/BNP/2010	MZ126995
177	N. Vison	2011	Male	DPN	West	+	+	+	177/NV/DPN/2011	MZ126996
179	N. Vison	2011	Male	DPN	West	+	+	+
180	N. Vison	2011	Male	DPN	West	+	+	+	180/NV/DPN/2011	MZ126997, MZ127085
208	N. Vison	2011	Female	DPN	West	+	+	+	208/NV/DPN/2011	MZ126998, MZ127111
212	N. Vison	2011	Female	DPN	West	+	+	+	212/NV/DPN/2011	MZ126999
215	N. Vison	2011	Male	DPN	West	+	+	+	215/NV/DPN/2011	MZ127000, MZ127112
218	N. Vison	2011	Male	DPN	West	+	+	+	218/NV/DPN/2011	MZ127001, MZ127113
222	N. Vison	2011	Male	DPN	West	+	+	+	222/NV/DPN/2011	MZ127002
253	N. Vison	2011	Female	BNP	East	+	+	+	253/NV/BNP/2011	MZ127003, MZ127086
259	N. Vison	2011	Male	BNP	East	+	+	+	259/NV/BNP/2011	MZ127004, MZ127087
261	N. Vison	2011	Male	BNP	East	+	+	+
308	N. Vison	2011	Male	NNP	East	+	+	+	308/NV/NNP/2011	MZ127006
345	N. Vison	2011	Male	NNP	East	+	+	+	345/NV/NNP/2011	MZ127007, MZ127088
363	N. Vison	2011	Female	NNP	East	+	+	+
372	N. Vison	2012	Male	DPN	West	+	+	+	372/NV/DPN/2012	MZ127008, MZ127114
383	N. Vison	2012	Male	BPF	East	+	-	+	383/NV/BPF/2012	MZ127009
446	N. Vison	2012	Male	BNP	East	+	+	-	446/NV/BNP/2012	MZ127115
449	N. Vison	2012	Male	BNP	East	+	+	+	449/NV/BNP/2012	MZ127010
450	N. Vison	2012	Female	NNP	East	+	+	+	450/NV/NNP/2012	MZ127011
451	N. Vison	2012	Male	NNP	East	+	+	+	451/NV/NNP/2012	MZ127012
458	N. Vison	2012	Male	SNP	North	+	+	+	458/NV/SPN/2012	MZ127013, MZ127117
468	N. Vison	2012	Male	SNP	North	+	+	+
474	N. Vison	2012	Female	BNP	East	+	-	+	474/NV/BNP/2012	MZ127014
539	N. Vison	2012	Male	NNP	East	+	+	+	539/NV/NNP/2012	MZ127016
548	N. Vison	2012	Male	NNP	East	+	+	+	548/NV/NNP/2012	MZ127017, MZ127089
560	N. Vison	2012	Female	NNP	East	+	+	+	560/NV/NNP/2012	MZ127018, MZ127090
604	N. Vison	2012	Male	BNP	East	+	+	+	604/NV/BNP/2012	MZ127021, MZ127118
606	N. Vison	2013	Male	BNP	East	+	+	+	606/NV/BNP/2013	MZ127022, MZ127119
607	N. Vison	2013	Male	BNP	East	+	+	+	607/NV/BNP/2013	MZ127023, MZ127120
612	N. Vison	2012	Male	WMNP	West	+	-	+	612/NV/WMNP/2012	MZ127025
613	N. Vison	2012	Male	WMNP	West	+	-	+	613/NV/WMNP/2012	MZ127026
617	N. Vison	2013	Male	NNP	East	+	+	+	617/NV/NNP/2013	MZ127027
624	N. Vison	2013	Female	DPN	West	+	+	+	624/NV/DPN/2013	MZ127028, MZ127121
637	N. Vison	2012	Male	WMNP	West	+	-	+	637/NV/WMNP/2012	MZ127029
653	N. Vison	2013	Male	DPN	West	+	+	+	653/NV/DPN/2013	MZ127030, MZ127122
656	N. Vison	2013	Female	SNP	North	+	+	+	656/NV/SPN/2013	MZ127031, MZ127123
659	N. Vison	2012	Female	DPN	West	+	+	+	659/NV/DPN/2012	MZ127032, MZ127124
661	N. Vison	2012	Female	DPN	West	+	+	+	661/NV/DPN/2012	MZ127034, MZ127091
662	N. Vison	2012	Male	DPN	West	+	+	+	662/NV/DPN/2012	MZ127035, MZ127092
664	N. Vison	2013	Male	SNP	North	+	+	+	664/NV/SPN/2013	MZ127036, MZ127125
666	N. Vison	2012	Female	DPN	West	+	+	+
671	N. Vison	2013	Female	SNP	North	+	+	+	671/NV/SPN/2013	MZ127037, MZ127126
674	N. Vison	2013	Male	SNP	North	+	+	+	674/NV/SPN/2013	MZ127038, MZ127127
677	N. Vison	2012	Male	DPN	West	+	+	+	677/NV/DPN/2012	MZ127128
694	N. Vison	2013	Female	SNP	North	+	+	+	694/NV/SPN/2013	MZ127039, MZ127129
702	N. Vison	2013	Male	SNP	North	+	+	+	702/NV/SPN/2013	MZ127041
707	N. Vison	2013	Male	SNP	North	+	+	+	707/NV/SPN/2013	MZ127042, MZ127130
720	N. Vison	2013	Female	WMNP	West	+	-	+	720/NV/WMNP/2013	MZ127043
748	N. Vison	2012	Male	VR	East	+	-	-
750	N. Vison	2012	Male	VR	East	+	-	+	750/NV/VR/2012	MZ127044
751	N. Vison	2012	Male	VR	East	+	+	+	751/NV/VR/2012	MZ127045
752	N. Vison	2012	Male	VR	East	+	-	+
753	N. Vison	2012	Female	VR	East	+	+	+	753/NV/VR/2012	MZ127046, MZ127131
755	N. Vison	2012	Male	VR	East	+	-	-
756	N. Vison	2012	Female	VR	East	+	+	+	756/NV/VR/2012	MZ127047, MZ127132
758	N. Vison	2012	Female	VR	East	+	+	+	758/NV/VR/2012	MZ127048, MZ127133
761	N. Vison	2012	Female	VR	East	+	+	+	761/NV/VR/2012	MZ127134
763	N. Vison	2012	Male	VR	East	+	+	+	763/NV/VR/2012	MZ127049
765	N. Vison	2012	Female	VR	East	+	+	+	765/NV/VR/2012	MZ127050, MZ127135
869	N. Vison	2014	Male	WMNP	West	+	+	+	869/NV/WMNP/2014	MZ127051, MZ127150, MZ127160
875	N. Vison	2014	Male	WMNP	West	+	+	+
879	N. Vison	2013	Male	WMNP	West	+	+	+	879/NV/WMNP/2013	MZ127052, MZ127151
924	N. Vison	2013	Female	NNP	East	+	+	+
945	N. Vison	2013	Female	BNP	East	+	+	-	945/NV/BNP/2013	MZ127094
972	N. Vison	2013	Male	WMNP	West	+	+	+	972/NV/WMNP/2013	MZ127057
976	N. Vison	2014	Female	NNP	East	+	+	+	976/NV/NNP/2014	MZ127058, MZ127095
978	N. Vison	2013	Male	WMNP	West	+	+	+	978/NV/WMNP/2013	MZ127059
986	N. Vison	2013	Male	WMNP	West	+	+	+	986/NV/WMNP/2013	MZ127061, MZ127153
997	N. Vison	2014	Male	SNP	North	+	+	+	997/NV/SPN/2014	MZ127063, MZ127097
999	N. Vison	2014	Male	SNP	North	+	+	+	999/NV/SPN/2014	MZ127064, MZ127098
1001	N. Vison	2014	Female	SNP	North	+	+	+	1001/NV/SPN/2014	MZ126964
1003	N. Vison	2014	Male	SNP	North	+	+	+	1003/NV/SPN/2014	MZ127100
1005	N. Vison	2014	Female	SNP	North	+	+	+
1007	N. Vison	2014	Male	SNP	North	+	+	+
1031	N. Vison	2014	Male	NNP	East	+	+	+	1031/NV/NNP/2014	MZ126966
1033	N. Vison	2014	Male	NNP	East	+	+	+
1048	N. Vison	2014	Male	NNP	East	+	+	+	1048/NV/NNP/2014	MZ126967, MZ127102
1049	N. Vison	2014	Female	NNP	East	+	+	+	1049/NV/NNP/2014	MZ126968, MZ127103, MZ127159
1065	N. Vison	2014	Male	WMNP	West	+	+	+
1082	N. Vison	2014	Male	DPN	West	+	+	+	1082/NV/DPN/2014	MZ126970, MZ127136
1091	N. Vison	2013	Male	NNP	East	+	+	+
1097	N. Vison	2013	Male	NNP	East	+	+	+
1111	N. Vison	2013	Male	NNP	East	+	+	+
1112	N. Vison	2014	Male	WMNP	West	+	-	+
1168	N. Vison	2015	Male	BNP	East	+	+	+
1177	N. Vison	2015	Female	BNP	East	+	+	+	1177/NV/BNP/2015	MZ126972, MZ127137
1179	N. Vison	2015	Female	BNP	East	+	+	+	1179/NV/BNP/2015	MZ126973
1191	N. Vison	2016	Female	SNP	North	+	+	+	1191/NV/SPN/2016	MZ126974, MZ127104
1192	N. Vison	2016	Female	SNP	North	+	+	+
1193	N. Vison	2016	Female	SNP	North	+	+	+	1193/NV/SPN/2016	MZ127105
1194	N. Vison	2016	Female	SNP	North	+	+	+	1194/NV/SPN/2016	MZ126975, MZ127106
1195	N. Vison	2016	Male	SNP	North	+	+	+	1195/NV/SPN/2016	MZ126976, MZ127107
1199	N. Vison	2016	Male	GR	West	+	+	+	1199/NV/GR/2016	MZ127108
1200	N. Vison	2016	Male	GR	West	+	+	+	1200/NV/GR/2016	MZ126978
1206	N. Vison	2016	Female	GR	West	+	+	+	1206/NV/GR/2016	MZ126979, MZ127109
1208	N. Vison	2016	Male	GR	West	+	+	+	1208/NV/GR/2016	MZ126980, MZ127110
1266	N. Vison	2016	Female	NNP	East	+	+	+	1266/NV/NNP/2016	MZ126982, MZ127138
1272	N. Vison	2016	Male	WMNP	West	+	-	+	1272/NV/WMNP/2016	MZ126983
1285	N. Vison	2016	Male	WMNP	West	+	-	+
1304	N. Vison	2015	Male	WMNP	West	+	-	+	1304/NV/WMNP/2015	MZ126985
1370	N. Vison	2015	Male	BPF	East	+	+	+	1370/NV/BPF/2015	MZ126987, MZ127154
1374	N. Vison	2017	Female	ML	North	+	+	+
1376	N. Vison	2017	Female	ML	North	+	+	+	1376/NV/ML/2017	MZ126988, MZ127155
1377	N. Vison	2017	Female	ML	North	+	+	+	1377/NV/ML/2017	MZ126989, MZ127156
1378	N. Vison	2017	Female	ML	North	+	+	+	1378/NV/ML/2017	MZ126990, MZ127157
1379	N. Vison	2017	Female	ML	North	+	+	-
1380	N. Vison	2017	Male	ML	North	+	+	+
1381	N. Vison	2017	Female	ML	North	+	+	-	1381/NV/ML/2017	MZ127158
1382	N. Vison	2018	Male	BPF	East	+	-	+	1382/NV/BPF/2018	MZ126991
139	M. putorius	2010	Male		East	+	-	-
149	M. putorius	2010	Male		East	+	+	-	149/MP/2010	MZ127068
161	M. foina	2012	Female		East	+	+	-	161/MF/2012	MZ127069
188	M. foina	2012	Male		East	+	-	-
189	M. foina	2012	Male		East	+	-	-
191	M. foina	2012	Female		East	+	+	+	191/MF/2012	MZ127066, MZ127070
323	M. foina	NA	Female		East	+	-	-
353	M. martes	2014	Female		East	+	-	+
369	M. foina	2014	Male		East	+	-	-
375	M. martes	2014	Female		East	+	-	-
392	M. martes	2014	Male		East	+	-	-
395	M. foina	2014	Male		East	+	-	-
396	M. foina	2014	Male		East	+	-	-
399	M. putorius	2014	Male		East	+	-	-
436	M. foina	2015	Male		East	+	-	-
450	M. foina	2015	Male		East	+	-	+
476	M. foina	2015	Male		East	+	-	-
477	M. martes	2015	Male		East	+	-	-
497	M. martes	2015	Male		East	+	-	-
499	M. foina	2015	Female		East	+	-	-
500	M. foina	2015	Male		East	+	+	+	500/MF/2015	MZ127071
506	M. martes	2015	Male		East	+	-	+	506/MM/2015	MZ127067
508	M. foina	2015	Female		East	+	-	-
512	M. foina	2015	Female		East	+	-	-
517	M. foina	2014	Female		East	+	-	-
518	M. foina	2015	Female		East	+	-	-
525	M. martes	2015	Female		East	+	-	-
527	M. foina	2015	Female		East	+	-	-
528	M. martes	2015	Male		East	+	-	-
529	M. martes	2015	Male		East	+	-	-
530	M. martes	2015	Male		East	+	-	-
538	M. martes	2015	Male		East	+	+	-	538/MM/2015	MZ127072
543	M. foina	NA	Male		East	+	-	-
558	M. putorius	2016	Male		East	+	-	-
559	M. foina	2016	Female		East	+	-	-
560	M. foina	2016	Female		East	+	-	-
568	M. martes	2016	Male		East	+	-	-
569	M. foina	2016	Female		East	+	-	-
572	M. martes	2016	Male		East	+	-	-
573	M. foina	2016	Female		East	+	-	-
576	M. martes	2016	Female		East	+	-	-
578	M. martes	2016	Male		East	+	-	-
601	M. foina	2016	Male		East	+	-	-
623	M. foina	2016	Male		East	+	-	-
634	M. foina	2016	Female		East	+	-	-
635	M. foina	2016	Female		East	+	-	-
636	M. foina	2016	Male		East	+	-	-
651	M. foina	2017	Male		East	+	-	-
660	M. foina	2017	Male		East	+	-	-
670	M. foina	2018	Male		East	+	-	-
671	M. putorius	2018	Male		East	+	-	-
672	M. foina	2018	Female		East	+	-	-
673	M. foina	2018	Male		East	+	-	-
676	M. martes	2018	Male		East	+	-	-
679	M. putorius	2018	Male		East	+	-	-
686	M. martes	2018	Male		East	+	-	-
688	M. martes	2017	Male		East	+	-	-
689	M. putorius	2016	Male		East	+	-	-
692	M. foina	2018	Male		East	+	-	-
694	M. putorius	NA	Male		East	+	-	-
700	M. foina	2017	Male		East	+	-	-
701	M. martes	2017	Female		East	+	-	-
703	M. foina	2018	Male		East	+	-	-
704	M. martes	2018	Male		East	+	-	+
705	M. martes	2018	Male		East	+	-	-
708	L. lutra	2016	Male		East	+	-	-
709	L. lutra	2017	Male		East	+	-	-
715	M. martes	2018	Male		East	+	-	-
719	M. martes	2018	Male		East	+	-	-
720	M. martes	2018	Male		East	+	-	-
725	M. foina	NA	Male		East	+	-	+
727	M. foina	2017	Female		East	+	-	-
728	M. foina	2017	Female		East	+	+	-	728/MF/2017	MZ127073
729	M. foina	2017	Female		East	+	+	-
730	M. martes	2017	Male		East	+	-	-
731	M. martes	2017	Male		East	+	-	-
732	M. martes	2017	Male		East	+	-	-
743	M. putorius	2010	Male		East	+	-	-
185	M. putorius	2012	Male		East	-
190	M. foina	2012	Male		East	-
192	M. martes	2012	Male		East	-
193	M. putorius	2012	Male		East	-
194	L. lutra	NA	Male		East	-
195	L. lutra	2012	Female		East	-
196	L. lutra	2011	Female		East	-
197	M. foina	2012	Female		East	-
393	M. foina	2014	Male		East	-
451	M. foina	2015	Male		East	-
452	M. martes	2014	Male		East	-
482	M. foina	2013	Male		East	-
483	M. martes	2015	Male		East	-
498	M. martes	2015	Male		East	-
501	M. martes	2015	Male		East	-
502	M. martes	2015	Male		East	-
504	M. martes	2015	Male		East	-
505	M. martes	2015	Male		East	-
507	M. martes	2015	Female		East	-
509	M. martes	2014	Female		East	-
509	M. martes	2014	Female		East	-
510	M. martes	2015	Male		East	-
513	M.foina	2015	Female		East	-
514	M. martes	2014	Male		East	-
516	M. foina	2014	Male		East	-
520	M. martes	2015	Female		East	-
522	M. foina	2015	Male		East	-
523	M. martes	2015	Female		East	-
524	M. martes	2015	Female		East	-
526	M. martes	2015	Male		East	-
531	M. foina	2015	Male		East	-
532	M. putorius	2015	Female		East	-
533	M. putorius	2014	Male		East	-
534	M. martes	2015	Male		East	-
535	M. martes	2015	Male		East	-
539	M. putorius	NA	Male		East	-
540	M. putorius	NA	Male		East	-
541	M. putorius	2014	Male		East	-
542	M. putorius	2014	Male		East	-
563	M. foina	2016	Female		East	-
567	M. martes	2016	Male		East	-
571	M. martes	2016	Male		East	-
574	M. martes	2016	Male		East	-
577	M. martes	2016	Male		East	-
632	M. martes	2016	Male		East	-
633	M. martes	2016	Male		East	-
637	M. foina	2016	Female		East	-
639	M. putorius	2016	Male		East	-
643	L. lutra	NA	NA		East	-
644	M. foina	2017	Female		East	-
647	M. martes	2017	Female		East	-
648	M. martes	2017	Female		East	-
649	M. foina	2017	Male		East	-
650	M. martes	2017	Female		East	-
658	M. foina	2017	Female		East	-
662	M. martes	2017	Female		East	-
668	M. foina	2017	Male		East	-
674	M. foina	2018	Female		East	-
677	M. martes	2018	Male		East	-
687	M. martes	2016	Female		East	-
690	M. putorius	2016	Male		East	-
691	M. martes	2015	Female		East	-
695	M. martes	2017	Male		East	-
702	L. lutra	2017	Male		East	-
706	L. lutra	2016	Male		East	-
707	L. lutra	2017	Female		East	-
712	M. martes	2018	Male		East	-
713	M. foina	2018	Male		East	-
714	M. foina	2018	Male		East	-
718	M. foina	2018	Female		East	-
722	M. martes	2018	Male		East	-
723	M. foina	2018	Male		East	-
724	M. martes	2018	Male		East	-
726	M. foina	2017	Male		East	-

## Sheet: S2
Table S2. Parameter estimates and SE from the generalized linear model (GML) investigating the relationship between sex, season, and species and AMDV antibody prevalence in wild mustelids in eastern Poland.
Parameters	Estimate	SE	z value	P value
Intercept	0.10573	0.12677	0.834	0.4042
Sex F vs M	0.20564	0.15442	1.332	0.1830
Season non_br vs breed	0.93453	0.16846	5.547	2.90e-08	***
Nv vs Mp	-0.70074	0.48193	-1.454	0.1459
Nv vs Mm	-1.17233	0.28494	-4.114	3.88e-05	***
Nv vs Mf	-0.06465	0.29105	-0.222	0.8242
NV vs Ll	-1.83249	0.82030	-2.234	0.0255	*
Mp vs Mm	-0.4716	0.5433	-0.868	0.385
Mp vs Mf	0.6361	0.5502	1.156	0.248
Mp vs Ll	-1.1317	0.9440	-1.199	0.231
Mm vs Mf	1.1077	0.3826	2.895	0.003788	**
Mm vs Ll	-0.6602	0.8578	-0.770	0.441561
Mf vs Ll	-1.76784	0.86099	-2.053	0.04005	*
* p<0.05, ** p<0.005, and *** p<0.001
Nv: American mink
Mf: Stone marten
Mm: Pine marten
Mp: Polecat
Ll: Otter

## Sheet: S3
Table S3. Between group mean distances between study sites. Genetic distances are reported as p-values changed to percentages.
nt 578-951				nt 1662-2302
Region 1	Region 2	Genetic distance (%)	Geographic distance (km)	Region 1	Region 2	Genetic distance (%)	Geographic distance (km)
East	Farm	9.99	NA	East	Farm	7.08	NA
East	North	9.47	NA	East	North	6.22	NA
Farm	North	8.61	NA	East	West	6.10	NA
East	West	8.85	NA	Farm	North	5.57	NA
Farm	West	8.10	NA	Farm	West	4.48	NA
North	West	5.15	NA	North	West	3.92	NA
ML	BNP	12.07	398	BNP	Farm	8.78	NA
BNP	BPF	12.00	108	BNP	DPN	8.28	446
SPN	BNP	11.76	369	BNP	GR	7.97	379
GR	BNP	11.65	379	BNP	WMPN	7.92	527
Farm	BNP	11.55	NA	BNP	SPN	7.58	369
DPN	BNP	11.46	446	BNP	ML	7.58	398
WMNP	BNP	11.16	527	BNP	VR	7.29	197
NNP	BNP	10.80	32	Farm	NNP	7.21	NA
VR	BNP	10,51	195	BPF	BNP	7.20	108
NNP	Farm	9.23	NA	DPN	NNP	6.49	470
Farm	BPF	9.12	NA	NNP	SPN	6.32	400
VR	GR	8.95	375	NNP	GR	6.31	404
NNP	BPF	8.90	76	ML	NNP	6.29	428
ML	Farm	8.76	NA	NNP	WMPN	5.84	548
NNP	ML	8.65	429	Farm	ML	5.48	NA
SPN	Farm	8.52	NA	NNP	VR	5.73	183
VR	Farm	8.43	NA	BPF	NNP	5.66	76
GR	BPF	8.36	473	Farm	SPN	5.44	NA
SPN	BPF	8.26	476	BNP	NNP	5.32	32
DPN	BPF	8.23	539	DPN	Farm	4.75	NA
WMNP	BPF	8.18	613	ML	SPN	4.59	39
Farm	DPN	8.17	NA	BPF	Farm	4.55	NA
GR	NNP	8.13	404	ML	VR	4.54	458
GR	Farm	8.12	NA	GR	SPN	4.48	164
VR	ML	8.09	458	Farm	GR	4.38	NA
VR	DPN	8.08	432	Farm	VR	4.34	NA
WMNP	Farm	7.98	NA	DPN	SPN	4.32	197
VR	NNP	7.95	183	BPF	SPN	4.22	476
VR	SPN	7.91	444	Farm	WMPN	4.20	NA
SPN	NNP	7.62	400	SPN	VR	4.01	444
VR	WMNP	7.42	485	ML	WMPN	3.78	258
NNP	DPN	7.07	470	DPN	ML	3.74	167
WMNP	ML	7.65	258	GR	VR	3.68	375
VR	BPF	6.47	194	WMPN	SPN	3.66	291
SPN	ML	6.39	39	DPN	VR	3.51	434
ML	DPN	6.29	167	BPF	ML	3.41	504
WMNP	NNP	6.06	548	BPF	DPN	3.33	539
ML	BPF	6.03	504	BPF	GR	3.29	473
WMNP	GR	5.68	158	ML	GR	3.28	146
SPN	GR	5.12	164	GR	WMPN	2.90	157
GR	ML	4.87	146	BPF	WMPN	2.72	613
GR	DPN	4.05	66	DPN	GR	2.69	66
SPN	DPN	4.49	197	WMPN	VR	2.53	489
SPN	WMNP	4.05	291	BPF	VR	2.47	194
WMNP	DPN	3.10	97	DPN	WMPN	2.37	97

## Sheet: S4
	Table S4. Positively and negatively selected sites between amino acids 145-244 of NS1 of AMDV strains in Poland. Analysis has been performed separately for strains from farms and the wild and also separately for feral strains from eastern and western Poland.
	Site of NS1	All farmed mink	All feral mink	Wild mink from eastern Poland	Wild mink from western Poland
	149		positive
	157		negative	negative	negative
	159	positive	positive	positive
	160		negative		negative
	171			negative
	172	negative
	175		negative
	181	negative	negative	negative	negative
	183	negative
	188		negative
	193		negative	negative
	194		negative	negative
	197				positive
	207	positive	positive	positive	positive
	209	positive	positive	positive	positive
	210	positive
	211	negative	negative	negative	negative
	213	negative	negative	negative
	214	positive	positive	positive
	217		negative	negative	negative
	218	negative
	223	negative
	234		positive	positive
	238		negative
	239		negative	negative	negative

## Sheet: S5
	Table S5. Proportion of sites with positive or negative selection between amino acids 145-244 of NS1 of AMDV strains in Poland
		Positive selection (%)	Negative selection (%)
	Farmed strains	5	7
	All wild strains	6	12
	Wild strains from east	5	9
	Wild strains from west	3	6

## Sheet: S6
	Table S6. Recombination analysis of complete genomes with RDP5 package. Breakpoints are reported according to recombinant sequence.
	Begining breakpoint	Ending breakpoint	Recombinant	Minor parents	Major parents	RDP	GENECONV	Bootscan	Maxchi	Chimaera	SiSscan	PhylPro	LARD	3Seq
	2395	3953	MG821242/F13	MG821243/F14, KU856560/DK_NJ_344, KY996892.1/mink-f_DK_100, KY996919.1/mink-f_DK_127, KY996927.1/mink-f_DK_134, KY996927.1/mink-f_DK_134, MG821241/F12, MG821238/F6, MG821234/F1	KY996941.1/mink-f_DK_152, KY996936.1/mink-f_DK_146, KY996937.1/mink-f_DK_148	NS	9.54E-15		1.81E-11	7.14E-13	2.67E-14	NS	NS	1.77E-24
	4305	2279	^KT878959.1/M195	Unknown	MT770841.1/WM5, KT878961.1/WM25, MT770842.1/WM7, MT770843.1/WM9, MT770844.1/WM11	NS	NS	2.33E-04	2.10E-09	3.77E-05	6.28E-20	NS	NS	2.14E-23
	222	1003	^KY997054.1/mink-f_PL_467	Unknown	KY997044.1/mink-f_PL_425, 11/NV/Farm/, KY997043.1/mink-f_PL_424, KY997049.1/mink-f_PL_457, KY997051.1/mink-f_PL_459	NS	9.84E-11	1.19E-08	1.19E-12	3.32E-14	6.26E-12	NS	NS	2.71E-23
	990	3652	GU183265.1/LN2	Unknown	KY997057.1/mink-w_DK_355	NS	NS	1.28E-02	4.33E-11	1.65E-08	6.19E-08	NS	NS	1.09E-16
			GU269892.1/LN3	Unknown	KY997056.1/mink-w_DK_352
	40	1674	^GU183264.1/LN1	KY997037.1/mink-f_NL_472, KY997038.1/mink-f_NL_473, KY997039.1/mink-f_NL_481, KY997040.1/mink-f_NL_483, KY997042.1/mink-f_PL_406, KY997043.1/mink-f_PL_424	Unknown	NS	5.45E-03	NS	2.70E-09	1.08E-06	3.24E-12	NS	NS	7.84E-16
	4279	1103	KY997045.1/mink-f_PL_427	11/NV/Farm/2009	Unknown	NS	1.03E-14	3.37E-08	2.36E-15	1.36E-04	1.44E-33	NS	NS	1.38E-04
			KY997043.1/mink-f_PL_424	869/NV/WMNP/2014, KY997037.1/mink-f_NL_472, KY997042.1/mink-f_PL_406, KY997043.1/mink-f_PL_424, KY997044.1/mink-f_PL_425, KY997049.1/mink-f_PL_457, KY997051.1/mink-f_PL_459, MG821256/W47, MG821257/W51, MG821261/W327	Unknown
	899	1924	MG821262/W454	MT770842.1/WM7	KY680280.1/LM	NS	1.03E-09	2.47E-09	1.50E-09	4.78E-11	1.05E-14	NS	NS	1.91E-13
			MG821259/W235	MT770844.1/WM11, MT770841.1/WM5, MG821261/W327, MG821257/W51, MG821256/W47, MG821242/F13, KY997057.1/mink-w_DK_355, KY997056.1/mink-w_DK_352, KY997051.1/mink-f_PL_459, 11/NV/Farm/2009, 869/NV/WMNP/2014, KT878961.1/WM25, KY996936.1/mink-f_DK_146, KY996937.1/mink-f_DK_148, KY996941.1/mink-f_DK_152, KY997044.1/mink-f_PL_425, KY997042.1/mink-f_PL_406, KY997041.1/mink-f_NL_75, KY997049.1/mink-f_PL_457,	MF285607.1/Harbin
	1074	60	^MG821237/F5	Unknown	MG821256/W47, KY997054.1/mink-f_PL_467, KY997049.1/mink-f_PL_457, KY997044.1/mink-f_PL_425, KY997038.1/mink-f_NL_473, KY997051.1/mink-f_PL_459, KY997037.1/mink-f_NL_472, KY997040.1/mink-f_NL_483, KY997042.1/mink-f_PL_406	NS	NS	1.71E-02	4.09E-09	7.40E-05	5.52E-07	NS	NS	3.04E-14
	915	2481	KY997037.1/mink-f_NL_472	KY997036.1/mink-f_NL_471	KY997051.1/mink-f_PL_459	NS	1.40E-08	4.34E-08	2.43E-09	5.25E-10	1.24E-13	NS	NS	5.98E-14
				KY997038.1/mink-f_NL_473	11/NV/Farm/2009, KY997044.1/mink-f_PL_425, KY997049.1/mink-f_PL_457
	1684	4338	^KY997057.1/mink-w_DK_355	Unknown	869/NV/WMNP/2014	NS	NS	1.68E-02	5.00E-13	2.26E-07	4.52E-02	NS	NS	3.78E-10
			KY997056.1/mink-w_DK_352	Unknown
	1810	84	^151/NV/BNP/2010	MG821258/W181, MG821263/W456, MG821264/W458	Unknown	NS	8.23E-06	2.87E-12	1.12E-11	8.15E-11	3.50E-17	NS	NS	6.22E-09
	267	1472	KY997039.1/mink-f_NL_481	Unknown	KY997051.1/mink-f_PL_459	NS	1.93E-06	3.95E-02	1.72E-08	1.26E-09	1.82E-11	NS	NS	1.22E-11
			KY997037.1/mink-f_NL_472		KY997044.1/mink-f_PL_425
			KY997040.1/mink-f_NL_483		KY997049.1/mink-f_PL_457
	1857	3450*	GU183265.1/LN2	MG821264/W458, MG821258/W181, MG821263/W456	MN862740.1/MIVI-60, MN862739.1/MIVI-32, MN862738.1/MAVI-2, MN862737.1/MIVI-30, MN862736.1/MIVI-6, MN862735.1/MIVI-7, MN862733.1/MIVI-63, MN862730.1/MIVI-15, MG821243/F14, MG821238/F6, MG821241/F12, KU856560/DK_NJ_344, KY996892.1/mink-f_DK_100, KY996919.1/mink-f_DK_127, KY996927.1/mink-f_DK_134, MG821234/F1	NS	NS	4.76E-02	1.51E-06	4.02E-08	2.85E-07	NS	NS	2.55E-10
	3278	3832	^KY997041.1/mink-f_NL_75	Unknown	KY997038.1/mink-f_NL_473, KY997039.1/mink-f_NL_481, KY997040.1/mink-f_NL_483	NS	5.75E-06	8.20E-05	9.05E-06	5.11E-06	1.87E-09	NS	NS	2.34E-04
	3238	4019	MG821237/F5	KY996927.1/mink-f_DK_134	Unknown	NS	4.12E-08	4.90E-05	1.55E-07	8.65E-05	2.02E-09	NS	NS	1.03E-06
			MG821246/F24	MN862740.1/MIVI-60, MN862738.1/MAVI-2, MN862737.1/MIVI-30, MN862735.1/MIVI-7, MN862730.1/MIVI-15, MG821243/F14, MG821241/F12, MG821239/F7, MG821238/F6, MG821234/F1, KT878958.1/M173, KU856560/DK_NJ_344, KY996892.1/mink-f_DK_100, KY996919.1/mink-f_DK_127	Unknown
	2890	4167	1049/NV/NNP/2014	MF285607.1/Harbin, KY680280.1/LM, MG821258/W181	KY997051.1/mink-f_PL_459, KY996941.1/mink-f_DK_152, KY996936.1/mink-f_DK_146, KY996937.1/mink-f_DK_148, KY997038.1/mink-f_NL_473, KY997039.1/mink-f_NL_481, KY997040.1/mink-f_NL_483	NS	NS	4.96E-03	1.45E-05	1.85E-02	6.27E-08	NS	NS	.024
	1051	1461	KY997036.1/mink-f_NL_471	Unknown	KY996936.1/mink-f_DK_146	NS	5.08E-03	6.76E-03	4.61E-03	3.21E-02	1.92E-08	NS	NS	1.37E-02
			KY997038.1/mink-f_NL_473	Unknown	KY996937.1/mink-f_DK_148, KY996941.1/mink-f_DK_152
	3278	3783	^KY997045.1/mink-f_PL_427	KY997038.1/mink-f_NL_473, KY997039.1/mink-f_NL_481, KY997042.1/mink-f_PL_406	Unknown	NS	5.86E-03	7.08E-04	9.24E-04	3.52E-03	2.10E-06	NS	NS	NS
	2956	3815	^KY997036.1/mink-f_NL_471	Unknown	KY997038.1/mink-f_NL_473	NS	NS	3.42E-02	1.04E-02	1.66E-03	4.57E-04	NS	NS	1.75E-04
	~ It is possible that this apparent recombination signal could have been caused by an evolutionary process other than recombination
	* The actual breakpoint position is undetermined (it was most likely either overprinted by a subsequent recombination event or off the edges of the analysed sequence fragments)
	^ The recombinant sequence may have been misidentified (one of the identified parents might be the recombinant)

## Sheet: S7
Table S7. List of sequences from GenBank
Strain	Country	Year	Accession number
nt 578-951 (Fig. 3A)
B2	Sweden	1995	AF107629
G1	Sweden	1995	AF107639
I2	Sweden	1995	AF107644
J1	Sweden	1996	AF107645
L1	Sweden	1995	AF107648
2691.10/99	Denmark	1999	EF413696
1002.1/05	Denmark	2005	EF413721
1051.3/05	Netherlands	2005	EF413727
2549.4	Denmark	2003	EF413729
LN1	China	2015	GU183264
LN2	China	2015	GU183265
LN3	China	2015	GU269892
F4	Sweden	1995	HM623329
TF7	Canada	2008	HM623360
TM24	Canada	2008	HM623361
96-25/08	Denmark	2008	HQ435822
Est3N	Estonia	2010	KP071968
Est6F	Estonia	2010	KP071971
Beijing	China	2015	KT329428
M173	Canada	2014	KT878958
M195	Canada	2014	KT878959
M228	Canada	2014	KT878960
WM25	Canada	2014	KT878961
HLJ3	China	2013	KU295519
DK_NJ_343	Denmark	2014	KU856570
BC-15_BCM-12	Canada	2015	KX981974
BC-15_BCM-22	Canada	2015	KX981977
LM	China	2014	KY680280
DK_SJ_132-2-15_FP-A	Denmark	2016	MF073966
DK_SD_7-1-16_FP-E	Denmark	2016	MF073976
HLJ2	China	2015	MF362633
IT_2016-6663-4	Italy	2016	MG366606
NL_2016-3425-1	Netherlands	2016	MG366608
LV_2016-3982-2	Latvia	2016	MG366615
US_2016-3975-1	USA	2016	MG366618
CA_2016-6910-2	Canada	2016	MG366623
US_2016-3978-3	USA	2016	MG366632
NL_2016-3427-1	Netherlands	2016	MG366642
GR_F8B5	Greece	2016	MG366646
FI_2016-3859-4	Finland	2016	MG366647
CA_2016-6908-1	Canada	2016	MG366659
CA_CA6-4	Canada	2016	MG366664
IT_2016-6662-2	Italy	2016	MG366667
SE_2016-6660-4	Sweden	2016	MG366675
NO_16-343-3	Norway	2016	MG366678
CA_CA8-3	Canada	2016	MG366681
GR_F9B3	Greece	2016	MG366682
US_2016-3976-2	USA	2016	MG366692
IT_2016-6661-4	Italy	2016	MG366711
NL_MinP9a-1	Netherlands	2016	MG366717
PL_2016-1709-1	Poland	2016	MG366719
SE_2016-2925-1	Sweden	2016	MG366720
PL_2016-1709-4	Poland	2016	MG366721
2016-3428-3	Neatherlands	2016	MG366723
DK_MJ_15-5669-3	Denmark	2015	MG366724
PL_2016-1709-2	Poland	2016	MG366726
NL_2-3-NL2	Netherlands	2016	MG366732
PL_2016-1712-1	Poland	2016	MG366736
NL_2016-3430-3	Netherlands	2016	MG366737
PL_2016-1711-2	Poland	2016	MG366739
PL_2016-1711-1	Poland	2016	MG366740
PL_2016-1711-3	Poland	2016	MG366741
PL_2016-1712-4	Poland	2016	MG366742
PL_2016-2927-2	Poland	2016	MG366743
PL_2016-2927-1	Poland	2016	MG366744
PL_2016-2927-4	Poland	2016	MG366745
PL_2016-2928-1	Poland	2016	MG366746
PL_2016-2927-3	Poland	2016	MG366747
PL_2016-2928-3	Poland	2016	MG366748
PL_2016-2928-2	Poland	2016	MG366749
NL_2016-3429-3	Netherlands	2016	MG366750
LT_2016-4212-3	Lithuania	2016	MG366753
SE_2016-5010-1	Sweden	2016	MG366755
GR_F6B5	Greece	2016	MG366773
LT_2016-4211-2	Lithuania	2016	MG366779
PL_2016-1710-3	Poland	2016	MG366781
PL_2016-1710-2	Poland	2016	MG366782
PL_2016-1710-1	Poland	2016	MG366783
SE_2016-3486-3	Sweden	2016	MG366785
ES_F10-1	Estonia	2016	MG366792
PL_2016-2926-3	Poland	2016	MG366799
PL_2016-2936-1	Poland	2016	MG366802
PL_2016-2936-3	Poland	2016	MG366803
IT_2016-3983-2	Italy	2016	MG366806
SE_2016-4860-3	Sweden	2016	MG366809
IS_N6	Island	2016	MG366811
FIN15/F1	Finland	2015	MG821234
FIN15/F3	Finland	2015	MG821236
FIN15/F7	Finland	2015	MG821239
FIN15/F8	Finland	2015	MG821240
FIN16/F12	Finland	2016	MG821241
FIN16/F13	Finland	2016	MG821242
FIN17/F28	Finland	2017	MG821250
HY_47	Finland	2008	MG821256
HY_181	Finland	2008	MG821258
HY_454	Finland	2013	MG821262
FIN15/F10	Finland	2015	MG821270
FIN16/18	Finland	2016	MG821272
FIN16/19	Finland	2016	MG821273
FIN16/22	Finland	2016	MG821275
FIN17/F35	Finland	2017	MG821277
FIN17/F48	Finland	2017	MG821290
ZP1b	Poland	2016	MN175699
ZP1b	Poland	2016	MN175700
ZP2	Poland	2016	MN175701
ZP3	Poland	2016	MN175702
ZP4	Poland	2016	MN175703
ZP5	Poland	2016	MN175704
ZP6	Poland	2016	MN175705
ZP7	Poland	2016	MN175706
ZP8	Poland	2016	MN175707
ZP9	Poland	2016	MN175708
ZP10	Poland	2016	MN175709
ZP11	Poland	2016	MN175710
ZP12	Poland	2016	MN175711
ZP13a	Poland	2016	MN175712
ZP13b	Poland	2016	MN175713
ZP14	Poland	2016	MN175714
WLKP6b	Poland	2016	MN175715
WLKP6a	Poland	2016	MN175716
WLKP5	Poland	2016	MN175717
WLKP4c	Poland	2016	MN175718
WLKP4b	Poland	2016	MN175719
WLKP4a	Poland	2016	MN175720
WLKP3	Poland	2016	MN175721
WLKP2c	Poland	2016	MN175722
WLKP2b	Poland	2016	MN175723
WLKP2a	Poland	2016	MN175724
WLKP1b	Poland	2016	MN175725
WLKP1a	Poland	2016	MN175726
PODK1a	Poland	2016	MN175727
PODK1b	Poland	2016	MN175728
PODK2a	Poland	2016	MN175729
PODK2b	Poland	2016	MN175730
PODK2c	Poland	2016	MN175731
PODK2d	Poland	2016	MN175732
MAL1a	Poland	2016	MN175733
MAL1b	Poland	2016	MN175734
LUB1	Poland	2016	MN175735
PODL1b	Poland	2016	MN175736
PODL1a	Poland	2016	MN175737
POM1b	Poland	2016	MN175738
POM1a	Poland	2016	MN175739
Utah-1	USA	1963	Z18276
nt 1662-2302 (Fig. 3B)
DK_146_2015-09-17	Denmark	2015	KY996936
DK_151_2015-10-12	Denmark	2015	KY996940
ADV-LN2	China	2009	GU108232
ADV-LN3	China	2009	GU269892
HY/326	Finland	2010	KM374774
HY/238	Finland	2009	KM374776
HY/358	Finland	2008	KM374778
HY/479	Finland	2013	KM374781
HY/D12	Finland	2005	KM374784
HY/B4	Finland	2005	KM374785
HY/H19	Finland	2013	KM374786
HY/L24	Finland	2014	KM374787
HY/23	Finland	2007	KM374790
HY/363	Finland	2008	KM374791
HY/275	Finland	2009	KM374793
HY/47	Finland	2008	KM374794
HY/442	Finland	2013	KM374796
HY/456	Finland	2013	KM374798
HY/458	Finland	2013	KM374799
HY/87	Estonia	2008	KM374800
HY/147	Estonia	2008	KM374807
HY/229	Estonia	2009	KM374808
HY/232	Estonia	2008	KM374809
HY/249	Finland	2008	KM374810
HY/266	Finland	2009	KM374811
HY/45	Finland	2008	KM374813
Beijing	China	2015	KT329428
M173	Canada	2014	KT878958
M195	Canada	2014	KT878959
M228	Canada	2014	KT878960
Utah	USA	1994	KU513988
DK_NJ_39_2014-11-11	Denmark	2014	KX404893
SK-1	Canada	2011	KX981920
BC-15_BCM-3	Canada	2015	KX981973
BC-15_BCM-21	Canada	2015	KX981976
BC-15_BCM-32	Canada	2015	KX981979
BC-15_BCM-41	Canada	2015	KX981980
LM	China	2014	KY680280
DK_100_2008-11-25	Denmark	2008	KY996892
DK_116_2008-05-07	Denmark	2008	KY996908
DK_134_2007-03-07	Denmark	2007	KY996927
DK_156_2015-10-13	Denmark	2015	KY996943
DK_166_2015-10-23	Denmark	2015	KY996953
DK_295_2015-12-28	Denmark	2015	KY996982
DK_296_2015-12-28	Denmark	2015	KY996983
DK_298_2015-12-28	Denmark	2015	KY996985
DK_58_2015-06-03	Denmark	2015	KY997008
DK_94_2008-12-12	Denmark	2008	KY997029
NL_471_2016-02-24	Netherlands	2016	KY997036
NL_472_2016-02-24	Netherlands	2016	KY997037
NL_473_2016-02-24	Netherlands	2016	KY997038
NL_481_2016-02-24	Netherlands	2016	KY997039
NL_75_2010-04-17	Denmark	2010	KY997041
PL_406_2016-02-22	Poland	2016	KY997042
PL_424_2016-02-10	Poland	2016	KY997043
PL_425_2016-02-10	Poland	2016	KY997044
PL_427_2016-02-10	Poland	2016	KY997045
PL_452_2016-02-10	Poland	2016	KY997046
PL_453_2016-02-10	Poland	2016	KY997047
PL_454_2016-02-10	Poland	2016	KY997048
PL_457_2016-02-10	Poland	2016	KY997049
PL_458_2016-02-10	Poland	2016	KY997050
PL_459_2016-02-10	Poland	2016	KY997051
PL_462_2016-02-10	Poland	2016	KY997052
PL_464_2016-02-10	Poland	2016	KY997053
PL_467_2016-02-10	Poland	2016	KY997054
PL_469_2016-02-10	Poland	2016	KY997055
DK_352_2014-01-01	Denmark	2014	KY997056
DK_355_2014-01-01	Denmark	2014	KY997057
Harbin	China	2016	MF285607
FIN15/F1	Finland	2015	MG821234
FIN15/F6	Finland	2015	MG821238
HY/181	Finland	2008	MG821258
HY/235	Finland	2009	MG821259
HY/327	Finland	2010	MG821261
FIN17/F31	Finland	2017	MG821268
FIN17/F38	Finland	2017	MG821300
FIN17/F48	Finland	2017	MG821309
FIN14/Fox_52	Finland	2014	MN590284
MAVI-71	Canada	2016	MN862729
MIVI-63	Canada	2018	MN862733
MAVI-78	Canada	2016	MN862734
MIVI-7	Canada	2017	MN862735
MIVI-30	Canada	2018	MN862737
MAVI-2	Canada	2016	MN862738
MIVI-60	Canada	2019	MN862740
FMN	Canada	2018	MT770839
MCR1	Canada	2016	MT770840
WM9	Canada	2016	MT770843
WMCC3	Canada	2016	MT770845
WTF3	Canada	2017	MT770846
RM40	Canada	2015	MT770852
VKM52	Canada	2015	MT770853
WMLB34	Canada	2015	MT770854
WM27	Canada	2014	MT770858
MAVI-99	Canada	2017	MN862727
Whole genome (Fig. 4)
DK_296	Denmark	2015	KY996983
Beijing	China	2015	KT329428
WM25	Canada	2014	KT878961
DK_151	Denmark	2015	KY996940
DK_152	Denmark	2015	KY996941
DK_168_2015	Denmark	2015	KY996955
DK_297_2015	Denmark	2015	KY996984
DK_298	Denmark	2015	KY996985
LM	China	2014	KY680280
DK_303	Denmark	2015	KY996988
DK_NJ_344	Denmark	2014	KU856560
DK_NJ_17	Denmark	2014	KU856577
DK_NJ_37	Denmark	2014	KU856573
DK_NJ_36	Denmark	2014	KU856572
PL_424	Poland	2016	KY997043
PL_425	Poland	2016	KY997044
PL_457	Poland	2016	KY997049
PL_458	Poland	2016	KY997050
PL_459	Poland	2016	KY997051
PL_462	Poland	2016	KY997052
PL_464	Poland	2016	KY997053
F1	Finland	2015	MG821234
F6	Finland	2015	MG821238
F7	Finland	2015	MG821239
F8	Finland	2015	MG821240
F12	Finland	2016	MG821241
F14	Finland	2016	MG821243
F15	Finland	2016	MG821244
F16	Finland	2016	MG821245
W47	Finland	2008	MG821256
W51	Finland	2008	MG821257
W327	Finland	2010	MG821261
MIVI-15	Canada	2017	MN862730
MIVI-63	Canada	2018	MN862733
MIVI-7	Canada	2017	MN862735
MIVI-6	Canada	2017	MN862736
MIVI-30	Canada	2018	MN862737
MAVI-2	Canada	2016	MN862738
MIVI-32	Canada	2018	MN862739
MIVI-60	Canada	2019	MN862740
WM5	Canada	2016	MT770841
WM7	Canada	2016	MT770842
WM9	Canada	2016	MT770843
WM11	Canada	2016	MT770844
